# Supplementary material for: Investigation of the correlation between immune thrombocytopenia and T cell activity-regulated gene polymorphism using functional study
Source: Sci Rep. 2022 Apr 22;12:6601. doi: 10.1038/s41598-022-10631-z (PMC9033768; doi:10.1038/s41598-022-10631-z)
Supplement: Supplementary file 1 — Supplementary Information 1. [file 41598_2022_10631_MOESM1_ESM.xlsx]

## Sheet: Case
NO.	age	gender	count of platelet	diagnosis
Thr-01	39	F	<5	ITP
Thr-02	34	F		ITP
Thr-03	31	F		ITP
Thr-05/R005	55	F	<5	ITP
Thr-06/LPP-60	18	F	<5	thrombocytopenia caused by hemophagocytic syndromes, SLE
Thr-07	90	F	<5	thrombocytopenia caused by systemic lupus erythematosus
Thr-08	75	F	<5	ITP
Thr-09	34	F	86	thrombocytopenia caused by systemic lupus erythematosus
Thr-12	85	F	16	thrombocytopenia with rheumatoid arthritis
Thr-13	69	F	66	thrombocytopenia with Sjögren's syndrome
Thr-14	42	F	<5	ITP
Thr-15	58	F	32	thrombocytopenia with systemic lupus erythematosus
Thr-16	53	F	<5	thrombocytopenia with autoimmune disease
Thr-17	46	F	<5	ITP
Thr-18	45	F		ITP
Thr-19	36	F	23	ITP
Thr-20	11	M	23	thrombocytopenia with systemic lupus erythematosus
Thr-21	68	F		ITP
Thr-22	62	M		ITP
Thr-23	56	F	15	thrombocytopenia with systemic lupus erythematosus
Thr-24	88	M	22	thrombocytopenia with autoimmune disease
Thr-25	68	F	58	thrombocytopenia with systemic lupus erythematosus
Thr-26	77	M	<5	ITP
Thr-27	68	F	5	ITP
Thr-28	45	F	5	thrombocytopenia with rheumatoid arthritis
Thr-29	70	F	62	ITP
Thr-30	65	F	<5	thrombocytopenia with systemic lupus erythematosus
Thr-33	67	M	31	thrombocytopenia with sarcoidosis
Thr-34	78	F	<5	ITP
Thr-35	36	F	36	ITP
Thr-36	40	F	8	ITP
Thr-37	76	F		thrombocytopenia caused by systemic lupus erythematosus

## Sheet: control
NO.	age	gender
control01	22	F
control02	24	F
control03	24	F
control04	23	F
control05	22	F
control06	22	F
control07	23	M
control08	23	M
control09	22	F
control10	23	F
control11	23	F
control12	24	F
control13	22	F
control14	22	F
control15	22	F
control16	24	M
control17	22	M
control18	24	F
control19	23	F
control20	22	M
control21	22	M
control22	23	F
control23	21	M
control24	22	M
control25	21	M
control26	22	M
control27	22	F
control28	26	F
control29	22	F
control30	30	F

## Sheet: CTLA4
	­1765_rs11571315	­1722_rs733618	­1661_rs4553808	rs11571316	rs62182595		­1146_rs16840252		­318_rs5742909		49_rs231775		CT-60_rs3087243
Thr-01	TT	CC	AA	AG	GG		GG		CC		CT		AG
Thr-02	CC	TT	AG	AG	AG		AG		CT		TT		AG
Thr-03	TT	CC	AA	GG	GG		GG		CT		CT		GG
Thr-05/R005	TT	CT	AA	GG	GG		GG		CC		CC		GG
Thr-06/LPP-60	TT	CT	AA	GG	GG		GG		CC		CC		GG
Thr-07	TT	TT	AA	GG	GG		GG		CC		CC
Thr-08	CC	TT	AG	AG	AG		AG		CT		TT		AG
Thr-09	TT	CC	AA	GG	GG		GG		CC		CC		GG
Thr-12	TT	CT	AA	GG	GG		GG		CC		CC		GG
Thr-13	TT	CT	AA	GG	GG		GG		CC		CC		GG
Thr-14	TT	CC	AA	GG	GG		GG		CC		CT		AG
Thr-15	TT	CT	AA	GG	GG		GG		CC		CC		GG
Thr-16	TT	CC	AA	GG	GG		GG		CC		CC		GG
Thr-17	TT	CT	AA	GG	GG		GG		CC		CC		GG
Thr-18	TT	CT	AA	GG	GG		GG		CC		CC		GG
Thr-19	TT	CC	AA	GG	GG		GG		CC		CT		AG
Thr-20	CC	TT	AA	AA	GG		GG		CC		TT		AA
Thr-21	TT	CC	AA	AG	GG		GG		CC		CT		AG
Thr-22	TT	CC	AA	AG	GG		GG		CC		CT		AG
Thr-23	TT	CT	AA	GG	GG		GG		CC		CC		GG
Thr-24	TT	CT	AA	GG	GG		GG		CC		CC		GG
Thr-25	TT	CT	AA	GG	GG		GG		CC		CT		GG
Thr-26	TT	CC	AA	GG	GG		GG		CC		TT
Thr-27	CC	TT	AA	AA	GG		GG		CC		TT
Thr-28	TT	CT	AA	GG	GG		GG		CC		CC		GG
Thr-29	TT	TT	AA	GG	GG		GG		CC		CC		GG
Thr-33	TT	CC	AA	GG	GG		GG		CC		CC		AG
Thr-34	TT	TT	AA	GG	GG		GG		CC		CT		AG
Thr-35	TT	TT	AA	GG	GG		GG		CT		CT		GG
Thr-36	TT	CC	AA	GG	GG		GG		CC		CT		AG
Thr-37	TT	CC	AA	GG	GG		GG		CC		CC
control01	TT	CT	AA	GG	GG		GG		CC		CC		GG
control02	CT	CT	AG	GG	AG		AG		CT		CT		GG
control03	TT	CT	AA	GG	GG		GG		CC		CC		GG
control04	TT	CC	AA	GG	GG		AG		CC		CC		GG
control05	CT	CT	AG	GG	AG		AG		CT		CT		GG
control06	TT	CC	AA	GG	GG		GG		CC		CC		GG
control07	CT	CT	AG	GG	AG		AG		CT		CT		GG
control08	CT	CT	AA	AG	GG		GG		CC		CT		AG
control09	CT	CC	AA	GG	AG		AG		CT		CT		GG
control10	CT	TT	AG	GG	AG		AG		CT		CT		GG
control11	TT	CT	AA	GG	GG		GG		CC		CC		GG
control12	TT	CT	AA	GG	GG		GG		CC		CC		GG
control13	CT	TT	AA	AG	GG		GG		CC		CT		AG
control14	TT	CC	AA	AG	GG		GG		CC		CT		AG
control15	CT	TT	AG	GG	AG		AG		CT		CT		GG
control16	TT	CC	AA	GG	GG		GG		CC		CC		GG
control17	CC	TT	AA	AA	GG		GG		CC		TT		AA
control18	TT	CC	AA	GG	GG		GG		CC		CC		GG
control19	CT	TT	AA	AG	GG		GG		CC		CT		AG
control20	TT	CT	AA	GG	GG		GG		CC		CC		GG
control21	TT	CC	AA	GG	GG		GG		CT		CT		GG
control22	TT	CT	AA	GG	GG		GG		CC		CC		GG
control23	TT	CC	AA	GG	GG		GG		CC		CT		AG
control24	TT	CT	AA	GG	GG		GG		CC		CC		GG
control25	TT	CC	AA	GG	GG		GG		CC		CC		GG
control26	TT	TT	AA	GG	GG		GG		CC		CT		AG
control27	TT	CT	AA	GG	GG		GG		CC		CC		GG
control28	TT	CC	AA	GG	GG		GG		CC		CT		AG
control29	TT	CT	AA	GG	GG		GG		CC		CC		GG
control30	TT	TT	AA	GG	GG		GG		CT		CT		GG
		10
		13

## Sheet: CD28
	-1198_rs1879877	-1066_rs3181096	-1059_rs3181097	-1042_rs3181098		rs56228674	17 +3_rs3116496
Thr-01	GT	CT	AG	AG		CC	TT
Thr-02	GG	CT	GG	AG		CC	TT
Thr-03	GG	CC	GG	GG		CC	TT
Thr-05/R005	TT	CC	AA	GG		CT	CT
Thr-06/LPP-60	TT	CC	AG	GG		CC	CT
Thr-07	GG	CC	GG	GG		CC	TT
Thr-08	GT	CT	GG	AG		CC	CT
Thr-09	TT	CC	AA	GG		CC	TT
Thr-12	TT	CC	AA	GG		CC	TT
Thr-13	TT	CC	GG	GG		CC	CC
Thr-14	GT	CT	AG	AG		CC	TT
Thr-15	GG	CC	AG	AG		CC	TT
Thr-16	TT	CC	AA	GG		CT	CT
Thr-17	TT	CC	AA	GG		CC	TT
Thr-18	TT	CC	AA	GG		CT	CT
Thr-19	GT	CT	AG	AG		CC	TT
Thr-20	GG	TT	GG	AA		CC	TT
Thr-21	GG	TT	AG	AA		CC	TT
Thr-22	GT	CT	AG	AG		CC	TT
Thr-23	TT	CC	AA	GG		CC	TT
Thr-24	GT	CC	AG	GG		CC	TT
Thr-25	TT	CC	AA	GG		CC	TT
Thr-26	GT	CT	AG	AG		CC	TT
Thr-27	GG	TT	GG	AA		CC	TT
Thr-28	TT	CC	AA	GG		CC	TT
Thr-29	TT	CC	AA	GG		CC	TT
Thr-30	TT	CC	AA	GG		CC	TT
Thr-33	GT	CT	AG	AG		CC	TT
Thr-34	TT	CC	AA	GG		CC	TT
Thr-35	GT	CT	AG	AG		CC	TT
Thr-36	GT	CC	GG	GG		CT	CT
Thr-37	GT	CT	AG	AG		CC	TT
control01	GT	CC	AG	GG		CC	TT
control02	GT	CT	AG	AG		CC	TT
control03	GG	CC	GG	GG		CC	TT
control04	TT	CC	AA	GG		CC	TT
control05	GG	CC	GG	GG		CC	CT
control06	TT	CC	AA	GG		CC	TT
control07	TT	CC	AG	GG		CC	CT
control08	GT	CT	AG	AG		CC	TT
control09	TT	CC	AA	GG		CC	TT
control10	GT	CT	AG	AG		CC	TT
control11	TT	CC	AG	GG		CC	CT
control12	GT	CC	AG	GG		CC	TT
control13	TT	CC	AG	GG		CT	CT
control14	GT	CT	AG	AG		CC	TT
control15	TT	CC	AG	GG		CC	CT
control16	GT	CT	AG	AG		CC	TT
control17	GG	TT	GG	AA		CC	TT
control18	TT	CC	AA	GG		CC	TT
control19	GG	TT	GG	AA		CC	TT
control20	GT	CT	AG	AG		CC	TT
control21	GT	CT	AG	AG		CC	TT
control22	TT	CC	AA	GG		CC	TT
control23	GT	CT	AG	AG		CC	TT
control24	TT	CC	AG	GG		CT	CT
control25	GT	CT	AG	AG		CC	TT
control26	TT	CC	GG	GG		CT	CT
control27	TT	CC	AA	GG		CC	TT
control28	GT	CT	AG	AG		CC	TT
control29	GT	CC	AG	GG		CC	TT
control30	TT	CC	AG	GG		CC	CT

## Sheet: functional study
			7/8	7/9	7/15	7/17	7/23	7/24	average	±SD
		Rs5742909C>T	0.743381	0.658899	0.472352	1.36323	0.692125	0.908246	0.806372	0.306857
		Rs11571315C>T	0.946902	1.17401	1.15957	1.181	1.114		1.1151	0.0975734
		Mann-Whitney Test
				Ranks						Ranks
			Groups	N	Mean Rank	Sum of Ranks			Groups	N	Mean Rank	Sum of Ranks
		RLU	wild type	6	8.5	51		RLU	wild type	5	4	20
			rs5742909	6	4.5	27			rs11571315	5	7	35
			Total	12					Total	10
		Test Statistics(b)						Test Statistics(b)
			VAR00002						VAR00002
		Mann-Whitney U	6					Mann-Whitney U	5
		Wilcoxon W	27					Wilcoxon W	20
		Z	-2.051					Z	-1.671
		Asymp. Sig. (2-tailed)	0.04					Asymp. Sig. (2-tailed)	0.095
		Exact Sig. [2*(1-tailed Sig.)]	.065a					Exact Sig. [2*(1-tailed Sig.)]	.151a
		a. Not corrected for ties.						a. Not corrected for ties.
		b. Grouping Variable: VAR00001						b. Grouping Variable: VAR00001
